# Supplementary material for: A grammar-based distance metric enables fast and accurate clustering of large sets of 16S sequences
Source: BMC Bioinformatics. 2010 Dec 17;11:601. doi: 10.1186/1471-2105-11-601 (PMC3022630; doi:10.1186/1471-2105-11-601)
Supplement: Additional file 1 — An executable may be generated by unzipping this file and using an ANSI C compiler to build the code. [file 1471-2105-11-601-S1.ZIP]

Archive with 61 entries (56 files):
- GramCluster1_3/
- GramCluster1_3/README
- __MACOSX/
- __MACOSX/GramCluster1_3/
- __MACOSX/GramCluster1_3/._README
- GramCluster1_3/src/
- GramCluster1_3/src/.DS_Store
- __MACOSX/GramCluster1_3/src/
- __MACOSX/GramCluster1_3/src/._.DS_Store
- GramCluster1_3/src/ClusterADT.c
- __MACOSX/GramCluster1_3/src/._ClusterADT.c
- GramCluster1_3/src/ClusterADT.h
- __MACOSX/GramCluster1_3/src/._ClusterADT.h
- GramCluster1_3/src/ClusterListADT.c
- __MACOSX/GramCluster1_3/src/._ClusterListADT.c
- GramCluster1_3/src/ClusterListADT.h
- __MACOSX/GramCluster1_3/src/._ClusterListADT.h
- GramCluster1_3/src/FileIO.c
- __MACOSX/GramCluster1_3/src/._FileIO.c
- GramCluster1_3/src/FileIO.h
- __MACOSX/GramCluster1_3/src/._FileIO.h
- GramCluster1_3/src/GC.c
- __MACOSX/GramCluster1_3/src/._GC.c
- GramCluster1_3/src/GC.h
- __MACOSX/GramCluster1_3/src/._GC.h
- GramCluster1_3/src/Globals.h
- __MACOSX/GramCluster1_3/src/._Globals.h
- GramCluster1_3/src/Gram.c
- __MACOSX/GramCluster1_3/src/._Gram.c
- GramCluster1_3/src/Gram.h
- __MACOSX/GramCluster1_3/src/._Gram.h
- GramCluster1_3/src/Makefile
- __MACOSX/GramCluster1_3/src/._Makefile
- GramCluster1_3/src/MatrixDoubleADT.c
- __MACOSX/GramCluster1_3/src/._MatrixDoubleADT.c
- GramCluster1_3/src/MatrixDoubleADT.h
- __MACOSX/GramCluster1_3/src/._MatrixDoubleADT.h
- GramCluster1_3/src/MatrixUlongADT.c
- __MACOSX/GramCluster1_3/src/._MatrixUlongADT.c
- GramCluster1_3/src/MatrixUlongADT.h
- __MACOSX/GramCluster1_3/src/._MatrixUlongADT.h
- GramCluster1_3/src/Parameters.c
- __MACOSX/GramCluster1_3/src/._Parameters.c
- GramCluster1_3/src/Parameters.h
- __MACOSX/GramCluster1_3/src/._Parameters.h
- GramCluster1_3/src/StringADT.c
- __MACOSX/GramCluster1_3/src/._StringADT.c
- GramCluster1_3/src/StringADT.h
- __MACOSX/GramCluster1_3/src/._StringADT.h
- GramCluster1_3/src/StringListADT.c
- __MACOSX/GramCluster1_3/src/._StringListADT.c
- GramCluster1_3/src/StringListADT.h
- __MACOSX/GramCluster1_3/src/._StringListADT.h
- GramCluster1_3/src/SuffixTreeADT.c
- __MACOSX/GramCluster1_3/src/._SuffixTreeADT.c
- GramCluster1_3/src/SuffixTreeADT.h
- __MACOSX/GramCluster1_3/src/._SuffixTreeADT.h
- GramCluster1_3/src/SuffixTreeListADT.c
- __MACOSX/GramCluster1_3/src/._SuffixTreeListADT.c
- GramCluster1_3/src/SuffixTreeListADT.h
- __MACOSX/GramCluster1_3/src/._SuffixTreeListADT.h
