# Supplementary material for: A grammar-based distance metric enables fast and accurate clustering of large sets of 16S sequences
Source: BMC Bioinformatics. 2010 Dec 17;11:601. doi: 10.1186/1471-2105-11-601 (PMC3022630; doi:10.1186/1471-2105-11-601)
Supplement: Additional file 1 — An executable may be generated by unzipping this file and using an ANSI C compiler to build the code. [file 1471-2105-11-601-S1.ZIP › GramCluster1_3/README]

/*****************************************************************/
  GramCluster: a biological sequence clustering program
  Version 1.3, 9/27/2010

  http://bioinfo.unl.edu/
  drussell2@unl.edu

  This program is freely available for academic use, without any 
  warranty.  Commercial distribution of this program, in whole or 
  in part, requires prior agreement with the authors. 
/*****************************************************************/

1. INSTALL

GramCluster is written in ANSI-C, and so should build without error on any
platform with an ANSI-C compiler.  Use the following commands to build
the program.

cd src
make clean
make

At this point, the executable GramCluster (on linux/unix/macosx) or
GramCluster.exe (on Windows) will reside in the src directory as well.
Copy the executable to anywhere in your path.

/*****************************************************************/

2. USAGE

GramCluster [options]

Options:

 -i <filename>

Specify the input file, which needs to be in FASTA format.  If this
option is not used, the default file name is "infile".  The type of
input sequence (nucleotide or amino acid) is determined by the
presence of sequence characters other than A, C, G, T.  That is, 
the algorithm begins by assuming the sequence is nucleotide, and
if a character other than A, C, G, or T appears, the sequence type
is switched to amino acid.

-o <filename>

Specify the output file name.  If this option is not used, the default
file name is "outfile".  This file contains all of the sequence header
lines grouped into clusters of grammatically similar sequences.

-r <filename>

Specify the representation file name.  If this option is not used, the default
file name is "repfile".  This file contains one representative sequence
per cluster.

-B <value>

Specify the full basis amount. The value specified in this
option represents the number of non-identical sequences added to a cluster
before a centroid is calculated.  If this option is 
not specified, the default value is 4 sequences.

-b <value>

Specify the grammar distance identical threshold. The value specified in this
option represents the grammar-based distance threshold for two sequences to be
consider grammatically identical.  When a new sequence is added to a cluster,
it has a distance less than one of the thresholds (specified by -C or -G).
In the event that two sequences are very similar (or identical), this threshold
prevents the new sequence from becoming a basis sequence.  
If this option is not specified, the default value is 0.010.

-C <value>

Specify the grammar distance to centroid max threshold. The value specified in this
option represents the grammar-based distance threshold to the centroid sequence.  
If a distance is calculated between a new sequence and the centroid sequence
is less than this value, then the new sequences is added to the cluster.
If this option is not specified, the default value is 0.13.  

-G <value>

Specify the grammar distance max threshold. The value specified in this
option represents the grammar-based distance threshold to all basis sequences
for clusters that do not have a centroid already determined.  
If a distance is calculated between a new sequence and any basis sequence
is less than this value, then the new sequences is added to the cluster.
If this option is not specified, the default value is 0.13.  

-c

Turn on complete cluster searching.  This causes GC to scan every cluster
for the lowest distance before adding it.  The default is greedy cluster
searching, which causes the sequence to be added to the first cluster which
has a distance lower than the specified threshold.

-R

Turn on reverse complement checking also.  This causes GC to check both the
input sequence as well as its reverse complement against each cluster
representative.  The lowest resulting distance is used for classification.

-q

Turn on "quiet mode", which will prevent any text from being displayed
by GC.  The default is verbose, in it will output various progress
during the alignment procedure.

/*****************************************************************/

3. CHANGES

Version 1.0 -- initial release.  All previous versions were used
during development.

Version 1.1 -- fixed a memory leak, turned on the compiler optimizer
to increase speed, and changed the distance calculation to increase
speed. As a result of the change in the distance calculation, removed
the "short sequence" parameters.  Increased the length of a filename
from 80 to 1024 to allow for long path names.

Version 1.2 -- added complete cluster searching as an option.

Version 1.3 -- added reverse complement checking as an option.
