# Supplementary material for: A grammar-based distance metric enables fast and accurate clustering of large sets of 16S sequences
Source: BMC Bioinformatics. 2010 Dec 17;11:601. doi: 10.1186/1471-2105-11-601 (PMC3022630; doi:10.1186/1471-2105-11-601)
Supplement: Additional file 1 — An executable may be generated by unzipping this file and using an ANSI C compiler to build the code. [file 1471-2105-11-601-S1.ZIP › GramCluster1_3/src/ClusterListADT.h]

/*****************************************************************/
/*  ELEC 999                                                     */
/*  University of Nebraska-Lincoln                               */
/*  Department of Electrical Engineering                         */
/*  David J. Russell                                             */
/*  3-5-10                                                       */
/*****************************************************************/

#ifdef _CLUSTERLISTADT
#define CLUSTERLISTADT_EXTERN
#else
#define CLUSTERLISTADT_EXTERN extern
#endif

/******************************************************************/
/* Public Module Constants                                        */
/******************************************************************/

/******************************************************************/
/* Public Type Definitions                                        */
/******************************************************************/
typedef struct
{
   ULONG NumberOfClusters;
   CLUSTERADT_CLUSTER_TYPE *Clusters;
} CLUSTERLISTADT_CLUSTERLIST_TYPE;

/*********************************************************************************/
/* Public Module Variables */
/*********************************************************************************/

/*********************************************************************************/
/* Public Module Function Prototypes */
/*********************************************************************************/

void CLUSTERLISTADT_InitializeClusterList(CLUSTERLISTADT_CLUSTERLIST_TYPE *ClusterList);
void CLUSTERLISTADT_CleanUpClusterList(CLUSTERLISTADT_CLUSTERLIST_TYPE *ClusterList);
void CLUSTERLISTADT_AppendNewClusterToClusterList(CLUSTERLISTADT_CLUSTERLIST_TYPE *ClusterList, 
                                                STADT_TREE_TYPE *Sequence,
                                                ULONG SequenceIndex,
                                                FLOAT DictionarySize,
                                                UBYTE MaxNumberBasisSequences);
