# Supplementary material for: A grammar-based distance metric enables fast and accurate clustering of large sets of 16S sequences
Source: BMC Bioinformatics. 2010 Dec 17;11:601. doi: 10.1186/1471-2105-11-601 (PMC3022630; doi:10.1186/1471-2105-11-601)
Supplement: Additional file 1 — An executable may be generated by unzipping this file and using an ANSI C compiler to build the code. [file 1471-2105-11-601-S1.ZIP › GramCluster1_3/src/FileIO.h]

/*****************************************************************/
/*  ELEC 999                                                     */
/*  University of Nebraska-Lincoln                               */
/*  Department of Electrical Engineering                         */
/*  David J. Russell                                             */
/*  3-5-10                                                       */
/*                                                               */
/* 9/27/10  - Added reverse complement checking, version 1.3     */
/*****************************************************************/

#ifdef _FILEIO
#define FILEIO_EXTERN
#else
#define FILEIO_EXTERN extern
#endif

/******************************************************************/
/* Public Module Constants                                        */
/******************************************************************/

/******************************************************************/
/* Public Type Definitions                                        */
/******************************************************************/

/*********************************************************************************/
/* Public Module Variables */
/*********************************************************************************/

/*********************************************************************************/
/* Public Module Function Prototypes */
/*********************************************************************************/
void FILEIO_OpenFASTASequenceFile(void);
void FILEIO_CloseFASTASequenceFile(void);
BOOLEAN FILEIO_ReadFASTASequences(STRINGADT_STRING_TYPE *Sequence,
                                 STRINGADT_STRING_TYPE *SequenceReversed,
                                 STRINGADT_STRING_TYPE *HeaderLine,
                                 BOOLEAN ReverseSequence);
void FILEIO_WriteClusters(CLUSTERLISTADT_CLUSTERLIST_TYPE *Clusters, 
                           STRINGLISTADT_STRINGLIST_TYPE *HeaderLines);
void FILEIO_WriteRepresentatives(CLUSTERLISTADT_CLUSTERLIST_TYPE *Clusters, 
                                 STRINGLISTADT_STRINGLIST_TYPE *HeaderLines);
