# Supplementary material for: A grammar-based distance metric enables fast and accurate clustering of large sets of 16S sequences
Source: BMC Bioinformatics. 2010 Dec 17;11:601. doi: 10.1186/1471-2105-11-601 (PMC3022630; doi:10.1186/1471-2105-11-601)
Supplement: Additional file 1 — An executable may be generated by unzipping this file and using an ANSI C compiler to build the code. [file 1471-2105-11-601-S1.ZIP › GramCluster1_3/src/Globals.h]

/*****************************************************************/
/*  ELEC 999                                                     */
/*  University of Nebraska-Lincoln                               */
/*  Department of Electrical Engineering                         */
/*  David J. Russell                                             */
/*  3-5-10                                                       */
/*                                                               */
/* 8/24/10  - version 1.1                                        */
/* 9/24/10  - version 1.2                                        */
/* 9/27/10  - version 1.3                                        */
/*****************************************************************/

#include <stdio.h>
#include <stdlib.h>
#include <string.h>
#include <math.h>
#include <ctype.h>
#include <time.h>

/******************************************************************/
/* Public Module Constants                                        */
/******************************************************************/
#define VERSION_MAJOR            1
#define VERSION_MINOR            3 
#define VERSION_DATE             "9/27/10"

#define COIN_FLIP                ((rand() & 0x01) == 0x01)
#define MIN(a,b)                 ((a)<(b)?(a):(b))
#define MAX(a,b)                 ((a)>(b)?(a):(b))

#define FALSE                    0
#define TRUE                     1

/******************************************************************/
/* Public Type Definitions                                        */
/******************************************************************/
typedef char            BYTE;
typedef unsigned char   UBYTE;

typedef short           SHORT;
typedef unsigned short  USHORT;

typedef long            LONG;
typedef unsigned long   ULONG;

typedef float           FLOAT;
typedef double          DOUBLE;

typedef int             INT;
typedef unsigned int    UINT;

typedef unsigned char   BOOLEAN;

/*********************************************************************************/
/* Public Module Variables */
/*********************************************************************************/

/*********************************************************************************/
/* Public Module Function Prototypes */
/*********************************************************************************/
