# Supplementary material for: A grammar-based distance metric enables fast and accurate clustering of large sets of 16S sequences
Source: BMC Bioinformatics. 2010 Dec 17;11:601. doi: 10.1186/1471-2105-11-601 (PMC3022630; doi:10.1186/1471-2105-11-601)
Supplement: Additional file 1 — An executable may be generated by unzipping this file and using an ANSI C compiler to build the code. [file 1471-2105-11-601-S1.ZIP › GramCluster1_3/src/Makefile]

#
#  MakeFile for GramCluster -- David J. Russell
#                           -- 3/5/2010

CC     = gcc
CFLAGS = -O3 -funroll-loops -Wall
LDFLAGS= 
OBJS   = FileIO.o Parameters.o StringADT.o StringListADT.o GC.o ClusterADT.o ClusterListADT.o MatrixUlongADT.o MatrixDoubleADT.o Gram.o SuffixTreeADT.o SuffixTreeListADT.o
SOURCE = FileIO.c Parameters.c StringADT.c StringListADT.c GC.c ClusterADT.c ClusterListADT.c MatrixUlongADT.c MatrixDoubleADT.c Gram.c SuffixTreeADT.c SuffixTreeListADT.c

all: GramCluster

GramCluster:   ${OBJS}
	${CC} ${CFLAGS} ${OBJS} ${LDFLAGS} -o $@

.c.o:
	${CC} ${CFLAGS} -c $<

clean:
	rm -rf *.o GramCluster.exe GramCluster
