# Supplementary material for: A grammar-based distance metric enables fast and accurate clustering of large sets of 16S sequences
Source: BMC Bioinformatics. 2010 Dec 17;11:601. doi: 10.1186/1471-2105-11-601 (PMC3022630; doi:10.1186/1471-2105-11-601)
Supplement: Additional file 1 — An executable may be generated by unzipping this file and using an ANSI C compiler to build the code. [file 1471-2105-11-601-S1.ZIP › GramCluster1_3/src/MatrixUlongADT.h]

/*****************************************************************/
/*  ELEC 999                                                     */
/*  University of Nebraska-Lincoln                               */
/*  Department of Electrical Engineering                         */
/*  David J. Russell                                             */
/*  3-5-10                                                       */
/*****************************************************************/

#ifdef _MATRIXULONGADT
#define MATRIXULONGADT_EXTERN
#else
#define MATRIXULONGADT_EXTERN extern
#endif

/******************************************************************/
/* Public Module Constants                                        */
/******************************************************************/

/******************************************************************/
/* Public Type Definitions                                        */
/******************************************************************/
typedef struct
{
   ULONG *Cols;
} MATRIXULONGADT_ROW_TYPE;

typedef struct
{
   ULONG NumRows;
   ULONG NumCols;
   MATRIXULONGADT_ROW_TYPE *Rows;
} MATRIXULONGADT_MATRIX_TYPE;

/*********************************************************************************/
/* Public Module Variables */
/*********************************************************************************/

/*********************************************************************************/
/* Public Module Function Prototypes */
/*********************************************************************************/

void MATRIXULONGADT_InitializeMatrix(MATRIXULONGADT_MATRIX_TYPE *Matrix, ULONG Rows, ULONG Cols);
void MATRIXULONGADT_RedefineMatrix(MATRIXULONGADT_MATRIX_TYPE *Matrix, ULONG Rows, ULONG Cols);
void MATRIXULONGADT_CleanUpMatrix(MATRIXULONGADT_MATRIX_TYPE *Matrix);
