# Supplementary material for: A grammar-based distance metric enables fast and accurate clustering of large sets of 16S sequences
Source: BMC Bioinformatics. 2010 Dec 17;11:601. doi: 10.1186/1471-2105-11-601 (PMC3022630; doi:10.1186/1471-2105-11-601)
Supplement: Additional file 1 — An executable may be generated by unzipping this file and using an ANSI C compiler to build the code. [file 1471-2105-11-601-S1.ZIP › GramCluster1_3/src/StringListADT.h]

/*****************************************************************/
/*  ELEC 999                                                     */
/*  University of Nebraska-Lincoln                               */
/*  Department of Electrical Engineering                         */
/*  David J. Russell                                             */
/*  3-5-10                                                       */
/*****************************************************************/

#ifdef _STRINGLISTADT
#define STRINGLISTADT_EXTERN
#else
#define STRINGLISTADT_EXTERN extern
#endif

/******************************************************************/
/* Public Module Constants                                        */
/******************************************************************/

/******************************************************************/
/* Public Type Definitions                                        */
/******************************************************************/
typedef struct
{
   ULONG NumberOfStringsAllocated;
   ULONG NumberOfStrings;
   STRINGADT_STRING_TYPE *Strings;
} STRINGLISTADT_STRINGLIST_TYPE;

/*********************************************************************************/
/* Public Module Variables */
/*********************************************************************************/

/*********************************************************************************/
/* Public Module Function Prototypes */
/*********************************************************************************/

void STRINGLISTADT_InitializeStringList(STRINGLISTADT_STRINGLIST_TYPE *StringList);
void STRINGLISTADT_CleanUpStringList(STRINGLISTADT_STRINGLIST_TYPE *StringList);
void STRINGLISTADT_AppendStringToStringList(STRINGLISTADT_STRINGLIST_TYPE *StringList, 
                                             STRINGADT_STRING_TYPE *String);
