# Supplementary material for: A grammar-based distance metric enables fast and accurate clustering of large sets of 16S sequences
Source: BMC Bioinformatics. 2010 Dec 17;11:601. doi: 10.1186/1471-2105-11-601 (PMC3022630; doi:10.1186/1471-2105-11-601)
Supplement: Additional file 1 — An executable may be generated by unzipping this file and using an ANSI C compiler to build the code. [file 1471-2105-11-601-S1.ZIP › GramCluster1_3/src/SuffixTreeListADT.h]

/*****************************************************************/
/*  ELEC 999                                                     */
/*  University of Nebraska-Lincoln                               */
/*  Department of Electrical Engineering                         */
/*  David J. Russell                                             */
/*  3-5-10                                                       */
/*****************************************************************/

#ifdef _STLADT
#define STLADT_EXTERN
#else
#define STLADT_EXTERN extern
#endif

/******************************************************************/
/* Public Module Constants                                        */
/******************************************************************/

/******************************************************************/
/* Public Type Definitions                                        */
/******************************************************************/
typedef struct
{
   ULONG NumberOfTreesAllocated;
   ULONG NumberOfTrees;
   STADT_TREE_TYPE **Trees;
} STLADT_TREELIST_TYPE;

/*********************************************************************************/
/* Public Module Variables */
/*********************************************************************************/

/*********************************************************************************/
/* Public Module Function Prototypes */
/*********************************************************************************/

void STLADT_InitializeTreeList(STLADT_TREELIST_TYPE *List);
void STLADT_CleanUpTreeList(STLADT_TREELIST_TYPE *List);
void STLADT_AppendStringToTreeList(STLADT_TREELIST_TYPE *List, 
                                    STRINGADT_STRING_TYPE *String);
void STLADT_AppendTreeToTreeList(STLADT_TREELIST_TYPE *List, 
                                 STADT_TREE_TYPE *Tree);
